# Supplementary material for: Large-scale experiments into the tsunamigenic potential of different iceberg calving mechanisms
Source: Sci Rep. 2019 Jan 29;9:861. doi: 10.1038/s41598-018-36634-3 (PMC6351686; doi:10.1038/s41598-018-36634-3)
Supplement: Supplementary file 7 — Spreadsheet S1 [file 41598_2018_36634_MOESM7_ESM.xlsx]

## Sheet: Data
Final file name of wave probes	Iceberg calving mechanism	Water depth (m)	Block type	Block length l (m) (Fig. 3)	Block width b (m) (Fig. 3)	Block thickness s (m) (Fig. 3)	Front release position (cm) (SWL = 0)	Mass (kg)	Block density (kg/m3)	Initial position of block centroid zc (m)	Released energy E (J) (Fig. 5)	Released dimensionless energy E/(h4grw) (-) (Fig. 5)	Maximum velocity (m/s)	Froude number F (-)	Relative slide thickness S (-)	Relative slide mass M (-)	Impulse Product Parameter P (-) (Fig. 5)	Relative maximum wave height HM/h (-) with Evers (2017)	Measured maximum wave amplitude aM (m) (Fig. S1)	Measured maximum wave height HM (general, not necessarily of aM (m)) (Fig. 5)	Measured relative maximum wave height HM/h of aM (m)	Measured maximum period TM of HM (m) (Fig. S1)	Wave train energy Ew (J)	100*EW/E (%)	100*HM/l (%)	Reynolds number R = g1/2h3/2/nw (-)	Weber number W = (rwgh2/sw) (-)	Measurement uncertainty for the velocity DVs (m/s) (Table 2)	Error propagation D(HM/h)/|HM/h| with air (with air according to videos) (Table 2)	Error propagation D(HM/h)/|HM/h| without air (Table 2)	Error propagation D(aM/h)/|aM/h| with air (Table 2)	Error propagation D(aM/h)/|aM/h| without air (Table 2)	Error propagation DF/|F| (-) (Table 2)	Error propagation DS/|S| (-) (Table 2)	Error propagation DM/|M| (-) (Table 2)	Error propagation DP/|P| (-) (Table 2)
t1a_waves_capsizing_block2_100cm_-73.9cm	Capsizing	1	2	0.8	0.5	0.25	Neutrally floating	92.43	924.3	-0.33944	18.8664	0.00192416	0.634803	0.202729	0.25	0.18486	0.0313532	0.0351343	0.0034	0.0059	0.0059	0.36	0.56799	3.01059	0.7375	3.13129e+06	134315	0.05		0.0340308		0.0589	0.0787788	0.005	0.00634765	0.085451
t1b_waves_capsizing_block2_100cm_-73.9cm	Capsizing	1	2	0.8	0.5	0.25	Neutrally floating	92.43	924.3	-0.33944	18.8664	0.00192416	0.564051	0.180133	0.25	0.18486	0.0278587	0.0331185	0.00266	0.005	0.005	0.41	0.578512	3.06636	0.625	3.13129e+06	134315	0.05		0.0401123		0.0752478	0.0886572	0.005	0.00634765	0.0946355
t1c_waves_capsizing_block2_100cm_-73.9cm	Capsizing	1	2	0.8	0.5	0.25	Neutrally floating	92.43	924.3	-0.33944	18.8664	0.00192416	0.614132	0.196127	0.25	0.18486	0.0303322	0.0345575	0.00302	0.0055	0.0055	0.4	0.531136	2.81525	0.6875	3.13129e+06	134315	0.05		0.0364872		0.0662931	0.0814295	0.005	0.00634765	0.0879007
t2_waves_capsizing_block2_100cm_-73.9cm	Capsizing	1	2	0.8	0.5	0.25	Neutrally floating	92.43	924.3	-0.33944	18.8664	0.00192416	0.667686	0.21323	0.25	0.18486	0.0329773	0.0360328	0.00295	0.0059	0.0059	0.47	0.872584	4.62507		3.13129e+06	134315	0.05		0.0340308		0.067863	0.0749005	0.005	0.00634765	0.0818893
t3_waves_capsizing_block2_100cm_-73.9cm	Capsizing	1	2	0.8	0.5	0.25	Neutrally floating	92.43	924.3	-0.33944	18.8664	0.00192416	0.743065	0.237303	0.25	0.18486	0.0367003	0.0380124	0.0086	0.0142	0.0142	0.51	3.05419	16.1885		3.13129e+06	134315	0.05		0.0144005		0.0234485	0.0673056	0.005	0.00634765	0.0750054
t4_waves_capsizing_block2_100cm_-73.9cm	Capsizing	1	2	0.8	0.5	0.25	Neutrally floating	92.43	924.3	-0.33944	18.8664	0.00192416	0.680594	0.217352	0.25	0.18486	0.0336148	0.0363794	0.00456	0.0065	0.0065	0.63	1.33671	7.08513		3.13129e+06	134315	0.05		0.0309151		0.0439621	0.0734806	0.005	0.00634765	0.0805926
t5a_waves_capsizing_block2_100cm_-46.2cm	Capsizing	1	2	0.5	0.8	0.25	Neutrally floating	92.26	922.6	-0.2113	8.75209	0.000892616	0.60241	0.192384	0.25	0.115325	0.0264426	0.0429081	0.00253	0.00541	0.00541	0.52	0.342838	3.91721	1.082	3.13129e+06	134315	0.05		0.0370901		0.0791083	0.0830135	0.005	0.00615274	0.0893693
t5b_waves_capsizing_block2_100cm_-46.2cm	Capsizing	1	2	0.5	0.8	0.25	Neutrally floating	92.26	922.6	-0.2113	8.75209	0.000892616	0.607109	0.193884	0.25	0.115325	0.0266489	0.0430751	0.00208	0.00484	0.00484	0.51	0.434254	4.96172	0.968	3.13129e+06	134315	0.05		0.0414311		0.0962006	0.0823712	0.005	0.00615274	0.088773
t5c_waves_capsizing_block2_100cm_-46.2cm	Capsizing	1	2	0.5	0.8	0.25	Neutrally floating	92.26	922.6	-0.2113	8.75209	0.000892616	0.565993	0.180754	0.25	0.115325	0.0248441	0.0415909	0.00286	0.0055	0.0055	0.41	0.38887	4.44317	1.1	3.13129e+06	134315	0.05		0.0364872		0.0699944	0.0883531	0.005	0.00615274	0.0943498
t6_waves_capsizing_block2_100cm_-46.2cm	Capsizing	1	2	0.5	0.8	0.25	Neutrally floating	92.26	922.6	-0.2113	8.75209	0.000892616	0.650556	0.207759	0.25	0.115325	0.028556	0.0445897	0.00291	0.00587	0.00587	0.67	0.4683	5.35071		3.13129e+06	134315	0.05		0.0342034		0.068794	0.076872	0.005	0.00615274	0.0836954
t7_waves_capsizing_block2_100cm_-46.2cm	Capsizing	1	2	0.5	0.8	0.25	Neutrally floating	92.26	922.6	-0.2113	8.75209	0.000892616	0.750897	0.239804	0.25	0.115325	0.0329605	0.0479052	0.00537	0.01047	0.01047	0.9	2.20103	25.1486		3.13129e+06	134315	0.05		0.0193363		0.0373646	0.0666039	0.005	0.00615274	0.0743754
t8a_waves_capsizing_block1_100cm_-74.3cm	Capsizing	1	1	0.8	0.5	0.5	Neutrally floating	185.75	928.75	-0.343	19.4649	0.0019852	0.603796	0.192826	0.5	0.3715	0.0502142	0.0444635	0.00583	0.01156	0.01156	0.52	1.00092	5.14218		3.13129e+06	134315	0.05		0.0175592		0.0344362	0.082823	0.00360555	0.00633028	0.0891763
t8b_waves_capsizing_block1_100cm_-74.3cm	Capsizing	1	1	0.8	0.5	0.5	Neutrally floating	185.75	928.75	-0.343	19.4649	0.0019852	0.513576	0.164014	0.5	0.3715	0.0427111	0.0410072	0.00534	0.0104	0.0104	0.54	1.23008	6.31946		3.13129e+06	134315	0.05		0.0194634		0.0375731	0.0973682	0.00360555	0.00633028	0.102827
t8c_waves_capsizing_block1_100cm_-74.3cm	Capsizing	1	1	0.8	0.5	0.5	Neutrally floating	185.75	928.75	-0.343	19.4649	0.0019852	0.630918	0.201488	0.5	0.3715	0.0524697	0.0454511	0.004963	0.01005	0.01005	0.53	1.18345	6.0799		3.13129e+06	134315	0.05		0.0201254		0.0404097	0.0792638	0.00360555	0.00633028	0.0858808
t9_waves_capsizing_block1_100cm_-74.3cm	Capsizing	1	1	0.8	0.5	0.5	Neutrally floating	185.75	928.75	-0.343	19.4649	0.0019852	0.633318	0.202254	0.5	0.3715	0.0526694	0.0455375	0.00584	0.0112	0.0112	0.5	1.78858	9.18875		3.13129e+06	134315	0.05		0.0181074		0.0343777	0.0789635	0.00360555	0.00633028	0.0856037
t10_waves_capsizing_block1_100cm_-74.3cm	Capsizing	1	1	0.8	0.5	0.5	Neutrally floating	185.75	928.75	-0.343	19.4649	0.0019852	0.60798	0.194163	0.5	0.3715	0.0505622	0.0446173	0.00424	0.00991	0.00991	0.55	1.96985	10.12		3.13129e+06	134315	0.05		0.0204034		0.0472651	0.0822532	0.00360555	0.00633028	0.0886474
t11_waves_fall_gravity_block2_100cm_-60cm	Fall gravity	1	2	0.8	0.5	0.25	-60 cm	93.62	936.2	-0.2	13.5977	0.00138682	0.408911	0.130588	0.25	0.18724	0.020261	0.0282436	0.00703	0.01349	0.01349	0.8	6.32133	46.4881		3.13129e+06	134315	0.08		0.0151263		0.0286072	0.195647	0.005	0.00634707	0.198428
t12_waves_fall_gravity_block2_100cm_-30cm	Fall gravity	1	2	0.8	0.5	0.25	-30 cm	93.62	936.2	0.1	123.522	0.0125978	1.21724	0.388733	0.25	0.18724	0.0603123	0.0487296	0.01322	0.0244	0.0244	0.88	23.22	18.7983		3.13129e+06	134315	0.08		0.00872847		0.0154232	0.0657398	0.005	0.00634707	0.0736036
t13_waves_fall_gravity_block2_100cm_0cm	Fall gravity	1	2	0.8	0.5	0.25	0 cm	93.62	936.2	0.4	343.752	0.0350588	1.87259	0.598024	0.25	0.18724	0.0927841	0.0604403	0.0129	0.0256	0.0256	1.95	37.5473	10.9228		3.13129e+06	134315	0.08		0.0083687		0.0157915	0.0427479	0.005	0.00634707	0.0540663
t14_waves_fall_gravity_block2_100cm_-30cm	Fall gravity	1	2	0.5	0.8	0.25	-30 cm	93.62	936.2	-0.05	27.7066	0.00282576	0.568576	0.181579	0.25	0.117025	0.025049	0.041762	0.00954	0.018599	0.018599	1.13	15.7521	56.8532		3.13129e+06	134315	0.08		0.0111639		0.0211779	0.14071	0.005	0.00615205	0.144551
t15_waves_fall_gravity_block2_100cm_0cm	Fall gravity	1	2	0.5	0.8	0.25	0 cm	93.62	936.2	0.25	214.845	0.0219118	1.39206	0.444563	0.25	0.117025	0.061328	0.0653455	0.02355	0.04144	0.04144	1.02	74.0998	34.4899		3.13129e+06	134315	0.08	0.0483557		0.0849787		0.0574884	0.005	0.00615205	0.0663366
t16_waves_fall_gravity_block2_100cm_30cm	Fall gravity	1	2	0.5	0.8	0.25	30 cm	93.62	936.2	0.55	490.228	0.0499978	2.0965	0.669532	0.25	0.117025	0.0923626	0.0801926	0.0589	0.0907	0.0907	0.89	144.006	29.3753		3.13129e+06	134315	0.08	0.0222539		0.0340881		0.0381883	0.005	0.00615205	0.0505368
t17_waves_fall_gravity_block1_100cm_-60cm	Fall gravity	1	1	0.8	0.5	0.5	-60 cm	187.11	935.55	-0.2	27.006	0.0027543	0.348121	0.111175	0.5	0.37422	0.029004	0.0337924	0.00733	0.01257	0.01257	0.9	3.52045	13.0358		3.13129e+06	134315	0.08		0.0161913		0.0274496	0.22981	0.00360555	0.0063302	0.232176
t18_waves_fall_gravity_block1_100cm_-30cm	Fall gravity	1	1	0.8	0.5	0.5	-30 cm	187.11	935.55	0.1	246.471	0.0251373	1.13087	0.361152	0.5	0.37422	0.0942197	0.0609061	0.01628	0.031	0.031	1.16	26.4401	10.7274		3.13129e+06	134315	0.08		0.00711501		0.012646	0.0707578	0.00360555	0.0063302	0.0780988
t19a_waves_fall_gravity_block1_100cm_0cm	Fall gravity	1	1	0.8	0.5	0.5	0 cm	187.11	935.55	0.4	686.549	0.0700203	1.85603	0.592734	0.5	0.37422	0.154637	0.0780272	0.023	0.0506	0.0506	1.95	35.2902	5.14023		3.13129e+06	134315	0.08		0.00496214		0.00919861	0.0431289	0.00360555	0.0063302	0.0543403
t19b_waves_fall_gravity_block1_100cm_0cm	Fall gravity	1	1	0.8	0.5	0.5	0 cm	187.11	935.55	0.4	686.549	0.0700203	1.86445	0.595424	0.5	0.37422	0.155338	0.0782041	0.0211	0.0497	0.0497	2.03	34.6047	5.04038		3.13129e+06	134315	0.08		0.00501934		0.00994209	0.0429344	0.00360555	0.0063302	0.054186
t19c_waves_fall_gravity_block1_100cm_0cm	Fall gravity	1	1	0.8	0.5	0.5	0 cm	187.11	935.55	0.4	686.549	0.0700203	1.86735	0.59635	0.5	0.37422	0.15558	0.0782649	0.0215	0.0502	0.0502	2	31.9976	4.66064		3.13129e+06	134315	0.08		0.00498726		0.00977411	0.0428678	0.00360555	0.0063302	0.0541332
t21_waves_fall_gravity_block1_100cm_0cm	Fall gravity	1	1	0.5	0.8	0.5	0 cm	187.11	935.55	0.25	429.093	0.0437627	1.15072	0.367489	0.5	0.233888	0.0852446	0.0770406	0.0279	0.0639	0.0639	1.97	198.229	46.1972		3.13129e+06	134315	0.08		0.00433546		0.00777089	0.0695381	0.00360555	0.00613465	0.0769945
t20_waves_fall_gravity_block1_100cm_-30cm	Fall gravity	1	1	0.5	0.8	0.5	-30 cm	187.11	935.55	-0.05	55.1991	0.00562969	0.483963	0.154557	0.5	0.233888	0.0358518	0.0499622	0.01318	0.02407	0.02407	2.09	26.0787	47.2448		3.13129e+06	134315	0.08		0.00883409		0.0154682	0.165309	0.00360555	0.00613465	0.168581
t22a_waves_fall_gravity_block1_100cm_30cm	Fall gravity	1	1	0.5	0.8	0.5	+30 cm	187.11	935.55	0.55	979.477	0.0998957	2.1583	0.689268	0.5	0.233888	0.159886	0.10551	0.0665	0.08878	0.08878	1.18	315.689	32.2304		3.13129e+06	134315	0.08	0.0227265		0.0302244		0.0370965	0.00360555	0.00613465	0.0496866
t22b_waves_fall_gravity_block1_100cm_30cm	Fall gravity	1	1	0.5	0.8	0.5	+30 cm	187.11	935.55	0.55	979.477	0.0998957	2.1977	0.70185	0.5	0.233888	0.162805	0.106468	0.068	0.0923	0.0923	1.2	237.705	24.2686		3.13129e+06	134315	0.08	0.0218752		0.0295644		0.0364326	0.00360555	0.00613465	0.0491929
t23_waves_overturning_gravity_block1_100cm_0cm	Overturning gravity	1	1	0.8	0.5	0.5	0 cm	187.11	935.55	0.4	704.285	0.0718292	3.04933	0.973824	0.5	0.37422	0.254058	0.100013	0.0679	0.09238	0.09238	1.41	116.745	16.5765		3.13129e+06	134315	0.05	0.0218566		0.0296075		0.0164655	0.00360555	0.0063302	0.0369307
t24_waves_overturning_gravity_block1_100cm_-30cm	Overturning gravity	1	1	0.8	0.5	0.5	-30 cm	187.11	935.55	0.1	323.328	0.0329758	2.00066	0.638923	0.5	0.37422	0.166687	0.0810104	0.0505	0.10608	0.10608	1.45	70.0311	21.6595		3.13129e+06	134315	0.05	0.0190909		0.0397174		0.0250368	0.00360555	0.0063302	0.0414681
t25_waves_overturning_gravity_block1_100cm_15cm	Overturning gravity	1	1	0.8	0.5	0.5	15 cm	187.11	935.55	0.55	979.477	0.0998957	3.81308	1.21773	0.5	0.37422	0.317691	0.111839	0.0781	0.1018	0.1018	1.4	245.921	25.1074		3.13129e+06	134315	0.05	0.0198741		0.0257833		0.0131983	0.00360555	0.0063302	0.0355943
t26_waves_overturning_gravity_block1_100cm_-60cm	Overturning gravity	1	1	0.8	0.5	0.5	-60 cm	187.11	935.55	-0.2	103.863	0.0105928	0.679199	0.216907	0.5	0.37422	0.0565882	0.0472012	0.0106	0.02018	0.02018	0.77	2.65642	2.55763		3.13129e+06	134315	0.05		0.0103549		0.0191049	0.0736314	0.00360555	0.0063302	0.0807115
t27_waves_overturning_gravity_block2_100cm_0cm	Overturning gravity	1	1	0.8	0.5	0.25	0 cm	91.15	911.5	0.4	347.603	0.0354517	3.54241	1.13129	0.25	0.1823	0.174352	0.0828522	0.0516	0.0771	0.0771	0.98	126.751	36.4642		3.13129e+06	134315	0.05	0.0261132		0.0388756		0.0141941	0.005	0.0063483	0.0360173
t28_waves_overturning_gravity_block2_100cm_-30cm	Overturning gravity	1	1	0.8	0.5	0.25	-30 cm	91.15	911.5	0.1	154.413	0.0157483	1.82506	0.582846	0.25	0.1823	0.0898268	0.0594693	0.04321	0.072	0.072	1.58	40.9922	26.5472		3.13129e+06	134315	0.05	0.0279393		0.0463827		0.0274374	0.005	0.0063483	0.0429952
t29_waves_overturning_gravity_block2_100cm_-60cm	Overturning gravity	1	1	0.8	0.5	0.25	-60 cm	91.15	911.5	-0.2	51.7542	0.00527835	0.588194	0.187844	0.25	0.1823	0.02895	0.0337609	0.0071	0.01415	0.01415	0.89	1.23454	2.38539		3.13129e+06	134315	0.05		0.0144491		0.0283283	0.0850192	0.005	0.0063483	0.0912362
t30_waves_overturning_gravity_block2_100cm_15cm	Overturning gravity	1	1	0.8	0.5	0.25	15 cm	91.15	911.5	0.55	481.662	0.0491242	4.17285	1.33263	0.25	0.1823	0.205381	0.0899229	0.0725	0.0987	0.0987	0.89	118.214	24.543		3.13129e+06	134315	0.05	0.0204843		0.0277489		0.0120758	0.005	0.0063483	0.0352363
t31_waves_overturning_gravity_block2_100cm_15cm	Overturning gravity	1	1	0.5	0.8	0.25	15 cm	91.15	911.5	0.4	347.603	0.0354517	3.3179	1.05959	0.25	0.113938	0.145198	0.100547	0.0648	0.1017	0.1017	0.83	86.518	24.8898		3.13129e+06	134315	0.05	0.0198932		0.0310097		0.0151443	0.005	0.00615332	0.0364002
t32_waves_overturning_gravity_block2_100cm_0cm	Overturning gravity	1	1	0.5	0.8	0.25	0 cm	91.15	911.5	0.25	213.545	0.0217792	2.42609	0.774789	0.25	0.113938	0.106171	0.0859784	0.054	0.08036	0.08036	0.87	89.2157	41.7785		3.13129e+06	134315	0.05	0.0250682		0.0371583		0.0206638	0.005	0.00615332	0.0390207
t33_waves_overturning_gravity_block2_100cm_-30cm	Overturning gravity	1	1	0.5	0.8	0.25	-30 cm	91.15	911.5	-0.05	53.4456	0.00545085	0.760786	0.242962	0.25	0.113938	0.0332936	0.0481468	0.0249	0.0417	0.0417	0.84	8.9702	16.7838		3.13129e+06	134315	0.05		0.00565714		0.00857409	0.0657386	0.005	0.00615332	0.0736015
t34_waves_overturning_buoyancy_block2_100cm_-60cm	Overturning buoyancy	1	1	0.5	0.8	0.25	-60 cm	91.15	911.5	-0.35	40.2578	0.00410585	0.343038	0.109551	0.25	0.113938	0.0150121	0.0323301	0.00203	0.00395	0.00395	1.24	0.408312	1.01424		3.13129e+06	134315	0.03		0.0507217		0.0985678	0.0874668	0.005	0.00615332	0.0935204
t35_waves_overturning_buoyancy_block2_100cm_-90cm	Overturning buoyancy	1	1	0.8	0.5	0.25	-90 cm	91.15	911.5	-0.5	53.274	0.00543335	0.446595	0.142623	0.25	0.1823	0.0219807	0.0294179	0.00231	0.00399	0.00399	2.07	0.407376	0.764681		3.13129e+06	134315	0.03		0.050215		0.086632	0.0671918	0.005	0.0063483	0.0749033
t36_waves_overturning_buoyancy_block1_100cm_-90cm	Overturning buoyancy	1	1	0.8	0.5	0.5	-90 cm	184.64	923.2	-0.5	110.062	0.0112251	0.477575	0.152517	0.5	0.36928	0.0396577	0.0395143	0.00512	0.00794	0.00794	0.54	0.932278	0.847049		3.13129e+06	134315	0.03		0.0253669		0.0391775	0.0628352	0.00360555	0.00633035	0.0710002
t37_waves_fall_buoyancy_block1_100cm_-83.5cm	Fall buoyant	1	1	0.8	0.5	0.5	-83.5 cm	184.64	923.2	-0.435	9.89775	0.00100946	0.303092	0.0967946	0.5	0.36928	0.0251687	0.031479	0.00275	0.0054	0.0054	1.81	0.949113	9.58918		3.13129e+06	134315	0.03		0.0371583		0.0727891	0.0989912	0.00360555	0.00633035	0.104365
t38_waves_fall_buoyancy_block1_100cm_-60cm	Fall buoyant	1	1	0.5	0.8	0.5	-60 cm	184.64	923.2	-0.35	17.9521	0.00183091	0.272875	0.0871446	0.5	0.2308	0.0201474	0.0374539	0.00439	0.0082	0.0082	0.51	0.935684	5.21212		3.13129e+06	134315	0.03		0.0245741		0.0456568	0.109951	0.00360555	0.0061348	0.114812
t39_waves_fall_buoyancy_block1_100cm_-83cm	Fall buoyant	1	1	0.5	0.8	0.5	-83 cm	184.64	923.2	-0.58	52.5912	0.00536371	0.481378	0.153731	0.5	0.2308	0.035542	0.0497459	0.0108	0.01442	0.01442	0.53	5.0232	9.5514		3.13129e+06	134315	0.03		0.0141904		0.0187599	0.0623391	0.00360555	0.0061348	0.0705604
t40_waves_fall_buoyancy_block1_100cm_-70cm	Fall buoyant	1	1	0.5	0.8	0.5	-70 cm	184.64	923.2	-0.45	33.0126	0.00336691	0.417423	0.133307	0.5	0.2308	0.03082	0.0463236	0.00853	0.01619	0.01619	0.49	4.82965	14.6297		3.13129e+06	134315	0.03		0.0127124		0.0236378	0.0718852	0.00360555	0.0061348	0.0791207
t41_waves_fall_buoyancy_block2_100cm_-83cm	Fall buoyant	1	2	0.8	0.5	0.25	-83 cm	91.15	911.5	-0.43	5.67504	0.00057879	0.278912	0.0890726	0.25	0.1823	0.0137276	0.0232481	0.00323	0.00614	0.00614	0.69	0.448932	7.91064		3.13129e+06	134315	0.03		0.0327111		0.0619921	0.107571	0.005	0.0063483	0.112549
t42_waves_fall_buoyancy_block2_100cm_-60cm	Fall buoyant	1	2	0.5	0.8	0.25	-60 cm	91.15	911.5	-0.35	10.5973	0.00108081	0.343637	0.109743	0.25	0.113938	0.0150383	0.0323583	0.00516	0.0076	0.0076	0.43	1.44902	13.6735		3.13129e+06	134315	0.03		0.0264862		0.0388756	0.0873143	0.005	0.00615332	0.0933778
t43_waves_fall_buoyancy_block2_100cm_-83cm	Fall buoyant	1	2	0.5	0.8	0.25	-83 cm	91.15	911.5	-0.58	30.5554	0.00311631	0.527602	0.168493	0.25	0.113938	0.023089	0.0400949	0.00742	0.01202	0.01202	0.58	2.94044	9.62331		3.13129e+06	134315	0.03		0.0169072		0.0271206	0.0568808	0.005	0.00615332	0.0658107
t44_waves_fall_gravity_block2_75cm_-30cm	Fall gravity	0.75	2	0.5	0.8	0.25	-30 cm	93.62	936.2	-0.05	27.7066	0.0089308	0.539124	0.198808	0.333333	0.208044	0.0365678	0.0601779	0.00998	0.02028	0.02704	1	12.0918	43.6422		2.03383e+06	75552.2	0.08		0.0106423		0.0204354	0.148402	0.00565685	0.00811466	0.152095
t45_waves_fall_gravity_block2_75cm_0cm	Fall gravity	0.75	2	0.5	0.8	0.25	0 cm	93.62	936.2	0.25	214.845	0.069252	1.41408	0.521457	0.333333	0.208044	0.095914	0.0974605	0.02577	0.0502	0.0669333	1.66	50.7577	23.6253		2.03383e+06	75552.2	0.08	0.0400409		0.0777126		0.0566094	0.00565685	0.00811466	0.0656829
t46_waves_fall_gravity_block2_75cm_30cm	Fall gravity	0.75	2	0.5	0.8	0.25	30 cm	93.62	936.2	0.55	490.228	0.158018	2.0991	0.774067	0.333333	0.208044	0.142378	0.118743	0.0528	0.0876	0.1168	1.54	92.7138	18.9124		2.03383e+06	75552.2	0.08	0.0231788		0.0380894		0.038164	0.00565685	0.00811466	0.0506568
t47_waves_fall_gravity_block1_75cm_30cm	Fall gravity	0.75	1	0.5	0.8	0.5	30 cm	187.11	935.55	0.55	979.477	0.31572	2.1276	0.784577	0.666667	0.4158	0.242659	0.155019	0.04826	0.12004	0.160053	1.4	114.957	11.7366		2.03383e+06	75552.2	0.08	0.0171345		0.0416348		0.0376542	0.00447214	0.00810148	0.0502439
t48_waves_fall_gravity_block1_75cm_0cm	Fall gravity	0.75	1	0.5	0.8	0.5	0 cm	187.11	935.55	0.25	429.093	0.138312	1.22474	0.451639	0.666667	0.4158	0.139686	0.117615	0.0394	0.0844	0.112533	1.78	179.264	41.7773		2.03383e+06	75552.2	0.08	0.0240319		0.0509188		0.0653504	0.00447214	0.00810148	0.0733299
t49_waves_fall_gravity_block1_75cm_-30cm	Fall gravity	0.75	1	0.5	0.8	0.5	-30 cm	187.11	935.55	-0.05	55.1991	0.0177926	0.466268	0.171942	0.666667	0.4158	0.0531792	0.0725703	0.0137	0.0326	0.0434667	1.95	5.48684	9.94008		2.03383e+06	75552.2	0.08		0.00732379		0.0151366	0.171587	0.00447214	0.00810148	0.174782
t50_waves_overturning_gravity_block2_75cm_15cm	Overturning gravity	0.75	2	0.5	0.8	0.25	15 cm	93.62	936.2	0.4	359.857	0.115994	3.4223	1.26201	0.333333	0.208044	0.232128	0.151618	0.0899	0.1166	0.155467	0.89	97.767	27.1683		2.03383e+06	75552.2	0.05	0.0176129		0.0226037		0.0147463	0.00565685	0.00811466	0.0364291
t51_waves_overturning_gravity_block2_75cm_0cm	Overturning gravity	0.75	2	0.5	0.8	0.25	0 cm	93.62	936.2	0.25	222.165	0.0716117	2.4759	0.913016	0.333333	0.208044	0.167935	0.128961	0.0776	0.1036	0.138133	0.83	61.012	27.4624		2.03383e+06	75552.2	0.05	0.0197151		0.0260817		0.0202935	0.00565685	0.00811466	0.0390057
t52_waves_overturning_gravity_block2_75cm_-30cm	Overturning gravity	0.75	2	0.5	0.8	0.25	-30 cm	93.62	936.2	-0.05	49.6684	0.0160099	0.776744	0.286433	0.333333	0.208044	0.052685	0.0722323	0.0403	0.0593	0.0790667	0.64	9.55663	19.2409		2.03383e+06	75552.2	0.05		0.00523211		0.0063741	0.0644024	0.00565685	0.00811466	0.0725072
t53a_waves_overturning_buoyancy_block2_75cm_-60cm	Overturning buoyancy	0.75	2	0.5	0.8	0.25	-60 cm	91.15	911.5	-0.35	40.2578	0.0129765	0.322042	0.118757	0.333333	0.202556	0.021698	0.0463551	0.0028	0.0043	0.00573333	1	0.281886	0.700201		2.03383e+06	75552.2	0.03		0.0466833		0.0715405	0.093177	0.00565685	0.00811563	0.0989524
t53b_waves_overturning_buoyancy_block2_75cm_-60cm	Overturning buoyancy	0.75	2	0.5	0.8	0.25	-60 cm	91.15	911.5	-0.35	40.2578	0.0129765	0.318863	0.117584	0.333333	0.202556	0.0214838	0.0461257	0.0031	0.0047	0.00626667	0.93	0.344353	0.855368		2.03383e+06	75552.2	0.03		0.0427408		0.06464	0.0941056	0.00565685	0.00811563	0.0998273
t53c_waves_overturning_buoyancy_block2_75cm_-60cm	Overturning buoyancy	0.75	2	0.5	0.8	0.25	-60 cm	91.15	911.5	-0.35	40.2578	0.0129765	0.32117	0.118435	0.333333	0.202556	0.0216392	0.0462923	0.0036	0.0046	0.00613333	0.96	0.234251	0.581878		2.03383e+06	75552.2	0.03		0.0436619		0.0556994	0.0934298	0.00565685	0.00811563	0.0991904
t54_waves_fall_buoyancy_block2_75cm_-60cm	Fall buoyancy	0.75	2	0.5	0.8	0.25	-60 cm	91.15	911.5	-0.35	10.5973	0.00341588	0.315515	0.11635	0.333333	0.202556	0.0212582	0.0458829	0.0081	0.0152	0.0202667	0.49	1.97095	18.5986		2.03383e+06	75552.2	0.03		0.0137525		0.0250133	0.0951038	0.00565685	0.00811563	0.100769
t55_waves_fall_buoyancy_block1_75cm_-60cm	Fall buoyancy	0.75	1	0.5	0.8	0.5	-60 cm	184.64	923.2	-0.35	17.9521	0.00578659	0.282769	0.104274	0.666667	0.410311	0.0321437	0.0564203	0.0065	0.0109	0.0145333	0.58	0.907377	5.05443		2.03383e+06	75552.2	0.03		0.0187796		0.0310281	0.106112	0.00447214	0.00810159	0.111205
